# Supplementary material for: RNA Pol II-based regulations of chromosome folding
Source: Cell Genom. 2025 Aug 8;5(10):100970. doi: 10.1016/j.xgen.2025.100970 (PMC12790994; doi:10.1016/j.xgen.2025.100970)
Supplement: Table S2. Sequencing datasets used in this study [file mmc2.xlsx]

## Sheet: Feuil1
FIGURE	Description	Sample_ID	mapped_Reads
FIGURE 1	HiC G2 arrested cells 25°C	LCH10 LCH13 merged	34140485
	HiC G2 arrested cells 25°C + 1h rapamycin 1µg/ml 25°C + 1h shift 35,5°C	LCH11 LCH14 merged	31987162
	HiC G2 arrested cells 25°C + 1h no rapa 25°C + 1h shift 35,5°C	LCH12 LCH15 merged	32301688
	G2 arrested cells 25°C Rpb1 ChIP Input	LCH16	5817835
	G2 arrested cells 25°C Rpb1 ChIP IP	LCH17	3345460
	G2 arrested cells 25°C + 1h rapamycin 1µg/ml 25°C Rpb1 ChIP Input	LCH18	10038992
	G2 arrested cells 25°C + 1h rapamycin 1µg/ml 25°C Rpb1 ChIP IP	LCH19	2404777
	G2 arrested cells 25°C + 1h no rapa 25°C Rpb1 ChIP Input	LCH20	10409036
	G2 arrested cells 25°C + 1h no rapa 25°C Rpb1 ChIP IP	LCH21	55282491
	G2 arrested cells 25°C + 1h rapamycin 1µg/ml 25°C + 1h shift 35,5°C ChIP Input	LCH22	8186918
	G2 arrested cells 25°C + 1h rapamycin 1µg/ml 25°C + 1h shift 35,5°C ChIP IP	LCH23	4808678
	G2 arrested cells 25°C + 1h no rapa 25°C + 1h shift 35,5°C ChIP Input	LCH24	6148030
	G2 arrested cells 25°C + 1h no rapa 25°C + 1h shift 35,5°C ChIP IP	LCH25	4559738
FIGURE 2	W303-1A nocodazole +IAA + oestradiol from G1 HiC	NB2	26311549
	FB220-1b nocodazole +IAA + oestradiol from G1 HiC	CH403	17041404
	FB218-4a nocodazole +oestradiol from G1 IP pol2 ChIP	CH396	8361267
	FB218-8d nocodazole +oestradiol from G1 IP pol2 ChIP	CH397	9052067
	FB218-4a nocodazole +oestradiol from G1 Input pol2 ChIP	CH400	6598070
	FB218-8d nocodazole +oestradiol from G1 Input pol2 ChIP	CH401	7136020
	G2 Scc1 IP Gal ChIP	CH224	7138636
	G2 Scc1 Input Gal ChIP	CH225	6804238
FIGURE 3	HiC 3373 WT	FB5	20181268
	HiC 3813 Smc2-aid	FB6	11690747
	HiC 3527 Smc5-aid Smc6-aid	FB7	21537147
	HiC 3386 Scc1-aid	FB8	21334163
	timecourse-23C-15min	SRA: SRR11893107	40123753
	timecourse-23C-30min	SRA: SRR11893108	38877883
	timecourse-23C-45min	SRA: SRR11893109	44830194
	timecourse-23C-60min	SRA: SRR11893110	42660928
	timecourse-23C-75min	SRA: SRR11893111	44591318
	timecourse-23C-90min	SRA: SRR11893112	40953923
	timecourse-23C-105min	SRA: SRR11893113	46044224
	timecourse-23C-120min	SRA: SRR11893114	49073939
FIGURE 4	W303-1A nocodazole +IAA + oestradiol from G1 HiC	NB2	26311549
	FB220-1b nocodazole +IAA + oestradiol from G1 HiC	CH403	17041404
	FB218-4a nocodazole +oestradiol from G1 IP Scc1-HA ChIP	CH394	9221516
	FB218-8d nocodazole +oestradiol from G1 IP Scc1-HA ChIP	CH395	10238434
	FB218-4a nocodazole +oestradiol from G1 IP pol2 ChIP	CH396	8361267
	FB218-8d nocodazole +oestradiol from G1 IP pol2 ChIP	CH397	9052067
	FB218-4a nocodazole +oestradiol from G1 Input Scc1-HA ChIP	CH398	7526888
	FB218-8d nocodazole +oestradiol from G1 Input Scc1-HA ChIP	CH399	8223117
	FB218-4a nocodazole +oestradiol from G1 Input pol2 ChIP	CH400	6598070
	FB218-8d nocodazole +oestradiol from G1 Input pol2 ChIP	CH401	7136020
FIGURE 5	FB218-4a Noco Scc1-HA IP ChIP-seq	CH376	6234517
	FB218-8d Noco Scc1-HA IP ChIP-seq	CH377	8904553
	FB218-4a Noco Scc1-HA IP ChIP-seq +oestradiol	CH378	3824241
	FB218-8d Noco Scc1-HA IP ChIP-seq +oestradiol	CH379	3619125
	FB218-4a Noco Scc1-HA Input ChIP-seq	CH381	3977738
	FB218-8d Noco Scc1-HA Input ChIP-seq	CH382	4214307
	FB218-4a Noco Scc1-HA Input ChIP-seq +oestradiol	CH383	4432003
	FB218-8d Noco Scc1-HA Input ChIP-seq +oestradiol	CH384	4149236
	W303-1A WT noco HiC	NB8	22548094
	BEN15 sys oe noco HiC	NB9	19889434
	W303-1A WT noco HiC +oestradiol	NB10	18254408
	BEN15 sys oe noco HiC +oestradiol	NB11	20154095
FIGURE 6	ChiP-seq IP Pds5-pk-aid, T0	NB59	9072477
	ChiP-seq IP Pds5-pk-aid, T30	NB60	10053490
	ChiP-seq IP Pds5-pk-aid, T60	NB61	7190134
	ChiP-seq IP Pds5-pk-aid, T90	NB62	6304877
	ChiP-seq IP Pds5-pk-aid, syst oe, T0	NB64	9742263
	ChiP-seq IP Pds5-pk-aid, syst oe, T30	NB65	8396481
	ChiP-seq IP Pds5-pk-aid, syst oe, T60	NB66	7431811
	ChiP-seq IP Pds5-pk-aid, syst oe, T90	NB67	8399706
	ChIP-seq Input Pds5-pk-aid, T0	NB69	10564229
	ChIP-seq Input Pds5-pk-aid, T30	NB70	7630688
	ChIP-seq Input Pds5-pk-aid, T60	NB71	7197071
	ChIP-seq Input Pds5-pk-aid, T90	NB72	7008034
	ChIP-seq Input Pds5-pk-aid, syst oe, T0	NB74	8206140
	ChIP-seq Input Pds5-pk-aid, syst oe, T30	NB75	9582165
	ChIP-seq Input Pds5-pk-aid, syst oe, T60	NB76	8683506
	ChIP-seq Input Pds5-pk-aid, syst oe, T90	NB77	7727478
	FB220-2a_Pds5-pk-aid HiC, T0	NB12	sub-sampled to 23800000
	FB220-2a_Pds5-pk-aid HiC, T30	NB13	sub-sampled to 23800000
	FB220-2a_Pds5-pk-aid HiC, T60	NB14	sub-sampled to 23800000
	FB220-2a_Pds5-pk-aid HiC, T90	NB15	sub-sampled to 23800000
	FB220-2a_Pds5-pk-aid HiC, T120	NB16	sub-sampled to 23800000
	FB220-8c_Pds5-pk-aid, syst oe, HiC, T0	NB17	sub-sampled to 23800000
	FB220-8c_Pds5-pk-aid, syst oe, HiC, T30	NB18	sub-sampled to 23800000
	FB220-8c_Pds5-pk-aid, syst oe, HiC, T60	NB19	sub-sampled to 23800000
	FB220-8c_Pds5-pk-aid, syst oe, HiC, T90	NB20	sub-sampled to 23800000
	FB220-8c_Pds5-pk-aid, syst oe, HiC, T120	NB21	sub-sampled to 23800000
FIGURE S1	FB2456 G1 Gal HiC	CH275	27068895
	FB2456 G1 Glu HiC	CH276	23584725
	W303-1A nocodazole +IAA + oestradiol from G1 HiC	NB2	26311549
	FB220-1b nocodazole +IAA + oestradiol from G1 HiC	CH403	17041404
	yLD116-1a Pol2 Glu IP ChIP	CH244	8207755
	yLD116-1a Pol2 Gal IP ChIP	CH245	7160154
	yLD116-1a Pol2 Glu Input ChIP	CH246	13509677
	yLD116-1a Pol2 Gal Input ChIP	CH247	7240927
	G2 Scc1 IP Gal ChIP	CH224	7138636
	G2 Scc1 Input Gal ChIP	CH225	6804238
	FB2456 2h cdc20 Glu HiC	CH112	8265387
	FB2456 2h cdc20 Gal HiC	CH209	18747123
	WT G2 HiC	LCH1	12939357
	WT G2 + rapa HiC	LCH2	12080554
	Rpb1/3 AA G2 HiC	LCH4	12529937
	Rpb1/3 AA +45min rapa G2 HiC	LCH5	10616625
	Rpb1/3 AA +1hmin rapa G2 HiC	LCH17	14191187
	Rpb1/3 AA +2h rapa G2 HiC	LCH18	13841682
FIGURE S2	FB134-16c +IAA from G1 HiC	CH78 CH285 merged	23918803
	W303-1A nocodazole +IAA + oestradiol from G1 HiC	NB2	26311549
	FB218-4a nocodazole +oestradiol from G1 IP Scc1-HA ChIP	CH394	9221516
	FB218-8d nocodazole +oestradiol from G1 IP Scc1-HA ChIP	CH395	10238434
	FB218-4a nocodazole +oestradiol from G1 IP pol2 ChIP	CH396	8361267
	FB218-8d nocodazole +oestradiol from G1 IP pol2 ChIP	CH397	9052067
	FB218-4a nocodazole +oestradiol from G1 Input Scc1-HA ChIP	CH398	7526888
	FB218-8d nocodazole +oestradiol from G1 Input Scc1-HA ChIP	CH399	8223117
	FB218-4a nocodazole +oestradiol from G1 Input pol2 ChIP	CH400	6598070
	FB218-8d nocodazole +oestradiol from G1 Input pol2 ChIP	CH401	7136020
FIGURE S3	BEN15 sys oe noco HiC	NB9	19889434
	BEN15 sys oe noco HiC +oestradiol	NB11	20154095
	FB218-4a Noco Scc1-HA IP ChIP-seq	CH376	6234517
	FB218-8d Noco Scc1-HA IP ChIP-seq	CH377	8904553
	FB218-4a Noco Scc1-HA IP ChIP-seq +oestradiol	CH378	3824241
	FB218-8d Noco Scc1-HA IP ChIP-seq +oestradiol	CH379	3619125
	FB218-4a Noco Scc1-HA Input ChIP-seq	CH381	3977738
	FB218-8d Noco Scc1-HA Input ChIP-seq	CH382	4214307
	FB218-4a Noco Scc1-HA Input ChIP-seq +oestradiol	CH383	4432003
	FB218-8d Noco Scc1-HA Input ChIP-seq +oestradiol	CH384	4149236
FIGURE S4	FB220-2a_Pds5-pk-aid HiC, T0	NB12	sub-sampled to 23800000
	FB220-2a_Pds5-pk-aid HiC, T120	NB16	sub-sampled to 23800000
	WT Pol2 Chip-seq G2 IP	WT_IP	1695587
	WT Pol2 Chip-seq G2 Input	WT_Input	2233623
	PDS5-aid, Pol2 Chip-seq G2 IP	PDS5_IP	1858912
	PDS5-aid, Pol2 Chip-seq G2 Input	PDS5_Input	2296403
